# Supplementary material for: The Interaction between Chondroitin Sulfate and Dermatan Sulfate Tetrasaccharides and Pleiotrophin
Source: Int J Mol Sci. 2022 Mar 11;23(6):3026. doi: 10.3390/ijms23063026 (PMC8955691; doi:10.3390/ijms23063026)
Supplement: Supplementary file 1 [file ijms-23-03026-s001.zip]

Archive with 1 entries (1 files):
- ijms-1622432-supplementary.pdf
